# Supplementary material for: Identification of Non-Electrophilic Nrf2 Activators from Approved Drugs
Source: Molecules. 2017 May 26;22(6):883. doi: 10.3390/molecules22060883 (PMC6152778; doi:10.3390/molecules22060883)
Supplement: Supplementary file 1 [file molecules-22-00883-s001.zip]

Archive with 9 entries (9 files):
- Figure_S6.tif
- supplementary_figures.docx
- Supplementary_Table_S1.docx
- Figure_S1.tif
- Figure_S2.tif
- Figure_S3.tif
- Figure_S4.tif
- Figure_S5.tif
- RNA_samples_information.pdf
